# Supplementary material for: Do Pictograms on Medication Packages Cause People to Consult Package Inserts Less Often? If so, With What Consequences?
Source: Behav Sci (Basel). 2023 Aug 21;13(8):696. doi: 10.3390/bs13080696 (PMC10451860; doi:10.3390/bs13080696)
Supplement: Supplementary file 1 [file behavsci-13-00696-s001.zip]

Archive with 1 entries (1 files):
- behavsci-2515736-supplementary.pdf
